# Supplementary material for: Postoperative Complications Associated with Non-Steroidal Anti-Inflammatory Combinations Used Status-Post Total Hip and Knee Arthroplasty
Source: J Clin Med. 2023 Nov 7;12(22):6969. doi: 10.3390/jcm12226969 (PMC10672686; doi:10.3390/jcm12226969)
Supplement: Supplementary file 1 [file jcm-12-06969-s001.zip]

Archive with 1 entries (1 files):
- jcm-2661770-supplementary.pdf
